# Supplementary material for: In Vitro and In Silico Investigation of Polyacetylenes from Launaea capitata (Spreng.) Dandy as Potential COX-2, 5-LOX, and BchE Inhibitors
Source: Molecules. 2023 Apr 17;28(8):3526. doi: 10.3390/molecules28083526 (PMC10145610; doi:10.3390/molecules28083526)
Supplement: Supplementary file 1 [file molecules-28-03526-s001.zip]

Archive with 1 entries (1 files):
- molecules-2332401-supplementary.pdf
